# Supplementary material for: Somatic mutations in single human cardiomyocytes reveal age-associated DNA damage and widespread oxidative genotoxicity
Source: Nat Aging. Author manuscript; Available in PMC 2022 Aug 31. (PMC9432807; doi:10.1038/s43587-022-00261-5)
Supplement: Table_S1_Ploidy Case Info [file NIHMS1832113-supplement-Table_S1_Ploidy_Case_Info.xlsx]

## Sheet: Ploidy case info
Case ID	Age (yr)	Sex	RIN	Diagnosis	Cause of Death / Clinical History
1278	0.4	Male	N/A	Unaffected Control	SIDS
1061	0	Male	N/A	Unaffected Control	SIDS Co-Sleeping-No
4402	0	Male	6.7	Unaffected Control	Sudden Unexpected Death in Infancy Suspected
1055	0	Male	7.9	Unaffected Control	Sudden Unexpected Death in Infancy Suspected
1102	0	Male	7.3	Unaffected Control	Bronchopneumonia, Acute
5652	1	Female	N/A	Unaffected Control	Hyperthermia
1864	2	Female	7.2	Unaffected Control	Laryngitis & Bronchiolitis assoc with beta hemolytic streptococcus group A infection
11	2	Female	8.4	Unaffected Control	Accident, Multiple Injuries
6032	4	Male	7	Unaffected Control	Accident, Multiple Injuries
5173	10	Female	5.3	Unaffected Control	Asthma
105	14	Male	7.9	Unaffected Control	Accident, Multiple Injuries
64	15	Male	9.1	Unaffected Control	Accident, Multiple Injuries
4638	15	Female	N/A	Unaffected Control	Accident, Multiple Injuries
104	15	Female	7.6	Unaffected Control	Intellectual Disability NOS
1065	15	Male	8	Unaffected Control	Accident, Multiple Injuries
1105	16	Male	9.1	Unaffected Control	Accident, Multiple Injuries
1465	17	Male	9.1	Unaffected Control	Accident, Multiple Injuries
5532	18	Male	6.6	Unaffected Control	Methadone & Alcohol Intoxication
1079	19	Female	8.9	Unaffected Control	Accident, Multiple Injuries
1103	21	Male	9.3	Unaffected Control	Accident, Multiple Injuries
1025	21	Male	7.9	Unaffected Control	Accident, Multiple Injuries
1027	22	Male	8.8	Unaffected Control	Accident, Multiple Injuries
921	23	Male	9.1	Ataxia Telangiectasia	Pneumonia
1455	25	Female	7.7	Unaffected Control	Accident, Multiple Injuries
605	25	Male	8.6	Unaffected Control	Asthma
1540	28	Male	N/A	Unaffected Control	Accident, Multiple Injuries
1029	29	Male	9.1	Unaffected Control	Accident, Multiple Injuries
1863	30	Female	8.8	Unaffected Control	Accident, Multiple Injuries
285	30	Male	8.5	Unaffected Control	Accident, Multiple Injuries
1111	34	Male	7.8	Unaffected Control	Accident, Multiple Injuries
1534	34	Female	7.7	Unaffected Control	Death after seizure
1104	35	Male	8.4	Unaffected Control	Accident, Multiple Injuries
5760	38	Male	8.7	Unaffected Control	Accident, Neck injuries
5332	38	Female	7.8	Unaffected Control	Subarachnoid Hemorrhage
1028	39	Male	N/A	Unaffected Control	Accident, Multiple Injuries
1064	40	Female	7.7	Unaffected Control	Accident, Multiple Injuries
5087	44	Male	8.1	Unaffected Control	Heroin intoxication / cocaine use
1156	45	Female	N/A	Unaffected Control	Gastrointestinal Hemorrhage, Chronic alcoholism
5364	48	Male	N/A	Unaffected Control	Subarachnoid Hemorrhage
1039	49	Male	7.4	Unaffected Control	Accident, Multiple Injuries
936	49	Female	7.8	Unaffected Control	Cirrhosis of the Liver
1039	49	Male	7.4	Unaffected Control	Accident, Multiple Injuries
5117	56	Male	8.3	Unaffected Control	Acute Bronchopneumonia / ASCVD
1940	57	Male	7.5	Unaffected Control	Accident, Multiple Injuries
5537	59	Male	7.3	Unaffected Control	Heroin and Alcohol intoxication
5080	61	Female	7.3	Unaffected Control	Accident, Multiple Injuries
5874	63	Female	6.5	Unaffected Control	Asthma
5919	63	Male	6.1	Unaffected Control	Drowning
5828	66	Female	8.2	Unaffected Control	Accident, Multiple Injuries
5613	72	Male	N/A	Unaffected Control	Torso Injuries and Compressional Asphyxia
5604	73	Female	7.9	Unaffected Control	Accident, Multiple Injuries
5840	75	Male	7.8	Unaffected Control	Ruptured abdominal aortic aneurysm
5655	79	Male	8.4	Unaffected Control	Natural Death
