# Supplementary material for: Somatic mutations in single human cardiomyocytes reveal age-associated DNA damage and widespread oxidative genotoxicity
Source: Nat Aging. Author manuscript; Available in PMC 2022 Aug 31. (PMC9432807; doi:10.1038/s43587-022-00261-5)
Supplement: table _S4_Mutational rate info [file NIHMS1832113-supplement-table__S4_Mutational_rate_info.xlsx]

## Sheet: Mutation rate info
Cell_ID	Case_ID	Ploidy	MAPD	CoV	LiRA-estimated sSNV rate / Mb	ploidy-corrected sSNV rate / Mb	Signature.A-derived sSNV rate / Mb	Signature.C-derived sSNV rate / Mb	Signature.D-derived sSNV rate / Mb	SBS.scE-derived sSNV rate / Mb	SBS.scF-derived sSNV rate / Mb
936-1-D5	936	Tetraploid	1.06	1.03	0.267876	0.383113	0.158266	0.193491	0.0313565	0	0.0795524
936-1-E10	936	Tetraploid	1.81	2.39	0.374864	0.401244	0.0487486	0.300122	0.0523734	0	0.031186
936-1-G3	936	Tetraploid	1.16	1.31	0.288266	0.35571	0.12111	0.19675	0.0378498	0.00153035	0.0518192
936-2-A8	936	Tetraploid	1.08	1.36	0.191734	0.270056	0.123888	0.133912	0.0122559	0	0.0806594
1028-F3	1028	Tetraploid	0.93	0.97	0.204012	0.416046	0.110432	0.200437	0.105178	0.0298679	0.0496407
1028-F6	1028	Tetraploid	0.78	0.88	0.123964	0.316584	0.0709394	0.202526	0.0431183	0	0.159706
1028-G2	1028	Tetraploid	0.77	0.74	0.153328	0.393073	0.146211	0.243768	0.00309427	0	0.0863223
1028-G3	1028	Tetraploid	0.92	0.89	0.184697	0.388735	0.0685858	0.161208	0.158941	0	0.111135
1104-1-F10	1104	Tetraploid	0.83	0.88	0.0831075	0.208906	0.00946627	0.19944	0	0	0.220934
1104-1-G5	1104	Tetraploid	0.84	0.88	0.0906855	0.191075	0.0507973	0.140278	0	0	0.0944245
1104-2-A10	1104	Tetraploid	0.82	0.82	0.0990525	0.210976	0.0636849	0.143075	0.00421594	0	0.124489
1104-2-A2	1104	Tetraploid	0.64	0.83	0.0551173	0.169039	0.0295365	0.139502	0	0	0.235791
1278-2-A4	1278	Tetraploid	0.99	1.03	0.0545603	0.100839	0.00256106	0.0982781	0	0	0.292831
1278-2-B9	1278	Tetraploid	1.53	1.99	0.161081	0.218312	0.102256	0.0352937	0.0807618	0	0.226223
1278-2-E11	1278	Tetraploid	0.74	0.89	0	0	0	0	0	0.000499776	0.521625
1278-2-F4	1278	Tetraploid	1.7	2.35	0.362876	0.397907	0.0557623	0.342144	0	0.0198088	0.0839496
1863-2-A8	1863	Tetraploid	1.02	1.4	0.216366	0.548502	0.154985	0.0127776	0.380739	0.425902	0.0434253
1863-2-B4	1863	Tetraploid	1.42	1.54	0.178857	0.287916	0.0759715	0.186789	0.0251558	0.00908369	0
1863-2-D4	1863	Tetraploid	1.38	1.25	0.106168	0.159143	0.0234924	0.135651	0	0	0.080692
1863-2-E1	1863	Tetraploid	1.2	1.62	0.138593	0.197656	0.0695069	0.127206	0.000942498	0	0.0269644
1864-1-D4	1864	Tetraploid	1.12	1.03	0.0786014	0.155111	0	0.101633	0.0534774	0	0.107349
1864-1-H3	1864	Tetraploid	1.27	1.45	0.309	0.5101	0.0257289	0.422554	0.0618166	0	0
1864-2-A8	1864	Tetraploid	1.36	1.32	0.309657	0.385655	0.0425841	0.0806125	0.262459	0.00021954	0.187645
1864-2-G4	1864	Tetraploid	1.61	1.82	0.162637	0.235072	0	0.178409	0.0566633	0	0.0511125
5084-33-A9	5084	Tetraploid	2.21	21.79	2.34713	2.07043	0.885692	0.151923	1.03281	0	0.302009
5084-34-A12	5084	Tetraploid	1.72	2.79	0.839847	0.798739	0.335535	0.195731	0.267473	0	0.225546
5084-36-D7	5084	Tetraploid	1.16	3.86	0.439865	0.590337	0.185487	0.244825	0.160025	0	0.0303781
SC-8-5084	5084	Tetraploid	1.43	1.49	0.883944	1.07872	0.289321	0.197364	0.592039	0	0.214241
5657-1-F12	5657	Tetraploid	1.91	13.02	4.1975	3.01242	0.526572	0.665224	1.82062	0	0
5657-1-G7	5657	Tetraploid	2.01	2.05	0.545285	0.462513	0.179608	0.16764	0.115265	0	0.219867
5657-2-A3	5657	Tetraploid	1.68	2.6	1.43889	1.31648	0.243592	0.0902381	0.982652	0	0.479978
5657-2-A7	5657	Tetraploid	2.13	1.96	0.61144	0.519412	0.0996801	0.198059	0.221673	0	0.322008
5828-C10	5828	Tetraploid	1.52	5.94	1.06314	1.06348	0.287962	0.176242	0.599281	0	0.173416
5828-C11	5828	Tetraploid	1.37	11.71	0.926357	0.972697	0.174621	0.277076	0.521	0	0.121428
5828-C3	5828	Tetraploid	1.2	1.31	0.401025	0.57343	0.129519	0.120669	0.323242	0	0.077895
5828-E2	5828	Tetraploid	1.33	5.83	0.905038	1.01837	0.296331	0.118129	0.603909	0.00782445	0.114781
5840-1-F6	5840	Tetraploid	1.27	1.39	0.230752	0.286415	0.0780265	0.100954	0.107434	0	0.0586455
5840-2-C10	5840	Tetraploid	1.01	1.01	0.145193	0.289076	0.129	0.0941386	0.0659369	0.0243892	0.0150451
5840-2-G8	5840	Tetraploid	1.21	1.17	0.324908	0.447535	0.152156	0.292741	0.00263817	0	0.0442046
5840-2-H7	5840	Tetraploid	1.81	3.15	0.656394	0.726207	0.274017	0.138292	0.313898	0.0719599	0.0858134
5919-803-F12	5919	Tetraploid	1.33	1.4	0.410191	0.523062	0.155358	0.249529	0.118175	0	0.013783
5919-803-F9	5919	Tetraploid	1.41	1.66	0.954509	1.05621	0.0537622	0.578303	0.424142	0.0300876	0.210575
5919-803-G1	5919	Tetraploid	1.16	1.46	0.412922	0.822721	0.252843	0.225873	0.344005	0	0.198404
5919-803-G11	5919	Tetraploid	1.43	1.66	0.362645	0.427878	0.0919989	0.199569	0.13631	0	0.0623621
6032-9-D4	6032	Tetraploid	1.2	1.11	0.101194	0.20601	0.0222987	0.151617	0.032095	0	0.1472
SC-5-6032	6032	Tetraploid	0.9	1.06	0.0216841	0.0707496	0.0486137	0.0221359	0	0	0.16743
SC-6-6032	6032	Tetraploid	1.18	1.42	0.125547	0.296029	0.074225	0.202431	0.0193738	0.00231119	0.147304
SC-7-6032	6032	Tetraploid	1.21	1.2	0.0861234	0.125862	0.0600552	0.0296241	0.0361825	0	0.231453
1278-1-G9	1278	Diploid	1.03	1.01	0.0755658	0.0755658	0.0220062	0.040398	0.0131616	0	0.00843417
1278-1-H9	1278	Diploid	1.09	1.15	0.0662262	0.0662262	0.00482293	0	0.0614032	0.00712911	0.0156447
1278-2-A12	1278	Diploid	1.22	1.15	0.169778	0.169778	0.0480701	0.101903	0.0198045	0.00307859	0.0311436
1278-2-B9_heart5	1278	Diploid	1.21	1.21	0.0773025	0.0773025	0	0.0606106	0.016692	0.0498306	0.00286688
5657-3-A12	5657	Diploid	0.92	0.99	0.574968	0.574968	0.237036	0.226494	0.111439	0	0.234032
5657-3-D12	5657	Diploid	1.03	0.99	1.00297	1.00297	0.277815	0.47842	0.246739	0.023026	0
5657-3-G10	5657	Diploid	0.9	1.1	0.558455	0.558455	0.257778	0.245309	0.0553683	0	0.0925455
5657-4-A12	5657	Diploid	1.13	1.22	0.503371	0.503371	0.157325	0.231709	0.114336	0	0.278629
