# Supplementary material for: Somatic mutations in single human cardiomyocytes reveal age-associated DNA damage and widespread oxidative genotoxicity
Source: Nat Aging. Author manuscript; Available in PMC 2022 Aug 31. (PMC9432807; doi:10.1038/s43587-022-00261-5)
Supplement: Table _S2_Sequencing info [file NIHMS1832113-supplement-Table__S2_Sequencing_info.xlsx]

## Sheet: Sequencing info
Case ID	Cell ID	Ploidy	Library Preparation	Sequencing Platform	Sequencing Company	Average Depth	Median Insert Size	Base quality ≥20 Proportion	Heterozygous SNP Count
1278	1278-1-G9	Diploid	TruSeq DNA PCR-Free Kit	Illumina Hi-Seq X Ten	Macrogen	53.7044	434	0.914545	728264
	1278-1-H9	Diploid	TruSeq DNA PCR-Free Kit	Illumina Hi-Seq X Ten	Macrogen	57.685	412	0.92879	591347
	1278-2-A12	Diploid	TruSeq DNA PCR-Free Kit	Illumina Hi-Seq X Ten	Macrogen	51.6498	417	0.919345	538833
	1278-2-B9_heart5	Diploid	TruSeq DNA PCR-Free Kit	Illumina Hi-Seq X Ten	Macrogen	62.549	430	0.913566	553095
	1278-2-A4	Tetraploid	TruSeq DNA PCR-Free Kit	Illumina Hi-Seq X Ten	Macrogen	56.8097	421	0.952279	917618
	1278-2-B9	Tetraploid	TruSeq DNA PCR-Free Kit	Illumina Hi-Seq X Ten	Macrogen	56.4075	419	0.954838	324446
	1278-2-E11	Tetraploid	TruSeq DNA PCR-Free Kit	Illumina Hi-Seq X Ten	Macrogen	55.9927	436	0.950603	1413351
	1278-2-F4	Tetraploid	TruSeq DNA PCR-Free Kit	Illumina Hi-Seq X Ten	Macrogen	49.9716	455	0.960694	236579
1864	1864-1-D4	Tetraploid	TruSeq DNA PCR-Free Kit	Illumina Hi-Seq X Ten	Macrogen	52.9094	421	0.961505	658175
	1864-1-H3	Tetraploid	TruSeq DNA PCR-Free Kit	Illumina Hi-Seq X Ten	Macrogen	55.8932	401	0.961596	504517
	1864-2-A8	Tetraploid	TruSeq DNA PCR-Free Kit	Illumina Hi-Seq X Ten	Macrogen	53.0933	422	0.961356	307005
	1864-2-G4	Tetraploid	TruSeq DNA PCR-Free Kit	Illumina Hi-Seq X Ten	Macrogen	52.8777	413	0.963646	279864
6032	6032-9-D4	Tetraploid	TruSeq DNA PCR-Free Kit	Illumina Hi-Seq X Ten	Macrogen	116.436	456	0.94811	706301
	SC-5-6032	Tetraploid	TruSeq DNA PCR-Free Kit	Illumina Hi-Seq X Ten	Macrogen	104.415	401	0.93086	1267160
	SC-6-6032	Tetraploid	TruSeq DNA PCR-Free Kit	Illumina Hi-Seq X Ten	Macrogen	124.631	442	0.948763	848102
	SC-7-6032	Tetraploid	TruSeq DNA PCR-Free Kit	Illumina Hi-Seq X Ten	Macrogen	94.8089	405	0.931968	461331
1863	1863-2-A8	Tetraploid	TruSeq DNA PCR-Free Kit	Illumina Hi-Seq X Ten	Macrogen	53.0533	391	0.935074	1297938
	1863-2-B4	Tetraploid	TruSeq DNA PCR-Free Kit	Illumina Hi-Seq X Ten	Macrogen	52.3799	384	0.939702	629042
	1863-2-D4	Tetraploid	TruSeq DNA PCR-Free Kit	Illumina Hi-Seq X Ten	Macrogen	53.292	389	0.93997	597923
	1863-2-E1	Tetraploid	TruSeq DNA PCR-Free Kit	Illumina Hi-Seq X Ten	Macrogen	56.7825	390	0.939284	940884
1104	1104-1-F10	Tetraploid	TruSeq DNA PCR-Free Kit	Illumina Hi-Seq X Ten	Macrogen	52.3306	402	0.945822	1250087
	1104-1-G5	Tetraploid	TruSeq DNA PCR-Free Kit	Illumina Hi-Seq X Ten	Macrogen	51.0369	429	0.93796	1177823
	1104-2-A10	Tetraploid	TruSeq DNA PCR-Free Kit	Illumina Hi-Seq X Ten	Macrogen	51.0017	428	0.941501	1181938
	1104-2-A2	Tetraploid	TruSeq DNA PCR-Free Kit	Illumina Hi-Seq X Ten	Macrogen	53.5545	420	0.940777	1475027
936	936-1-D5	Tetraploid	TruSeq DNA PCR-Free Kit	Illumina Hi-Seq X Ten	Macrogen	47.8599	423	0.923107	1084543
	936-1-E10	Tetraploid	TruSeq DNA PCR-Free Kit	Illumina Hi-Seq X Ten	Macrogen	50.8984	424	0.922076	261046
	936-1-G3	Tetraploid	TruSeq DNA PCR-Free Kit	Illumina Hi-Seq X Ten	Macrogen	52.5213	434	0.927446	661191
	936-2-A8	Tetraploid	TruSeq DNA PCR-Free Kit	Illumina Hi-Seq X Ten	Macrogen	52.6211	401	0.933535	965453
5919	5919-803-F12	Tetraploid	TruSeq DNA PCR-Free Kit	Illumina Hi-Seq X Ten	Macrogen	52.622	428	0.925018	284724
	5919-803-F9	Tetraploid	TruSeq DNA PCR-Free Kit	Illumina Hi-Seq X Ten	Macrogen	55.1403	440	0.918195	257704
	5919-803-G1	Tetraploid	TruSeq DNA PCR-Free Kit	Illumina Hi-Seq X Ten	Macrogen	55.9252	442	0.91399	446510
	5919-803-G11	Tetraploid	TruSeq DNA PCR-Free Kit	Illumina Hi-Seq X Ten	Macrogen	50.1276	427	0.924444	382445
5084	SC-8-5084	Tetraploid	TruSeq DNA PCR-Free Kit	Illumina Hi-Seq X Ten	Macrogen	103.924	396	0.930233	289538
	5084-33-A9	Tetraploid	TruSeq DNA PCR-Free Kit	Illumina Hi-Seq X Ten	Macrogen	121.309	422	0.920024	6325
	5084-34-A12	Tetraploid	TruSeq DNA PCR-Free Kit	Illumina Hi-Seq X Ten	Macrogen	124.997	426	0.955612	197260
	5084-36-D7	Tetraploid	TruSeq DNA PCR-Free Kit	Illumina Hi-Seq X Ten	Macrogen	122.732	426	0.952569	478087
5840	5840-1-F6	Tetraploid	TruSeq DNA PCR-Free Kit	Illumina Hi-Seq X Ten	Macrogen	53.9696	434	0.958716	551479
	5840-2-C10	Tetraploid	TruSeq DNA PCR-Free Kit	Illumina Hi-Seq X Ten	Macrogen	57.5674	411	0.962068	816068
	5840-2-G8	Tetraploid	TruSeq DNA PCR-Free Kit	Illumina Hi-Seq X Ten	Macrogen	53.9261	422	0.961023	584084
	5840-2-H7	Tetraploid	TruSeq DNA PCR-Free Kit	Illumina Hi-Seq X Ten	Macrogen	58.8163	432	0.95668	114692
5657	5657-3-A12	Diploid	TruSeq DNA PCR-Free Kit	Illumina Hi-Seq X Ten	Macrogen	53.4796	402	0.925814	821452
	5657-3-D12	Diploid	TruSeq DNA PCR-Free Kit	Illumina Hi-Seq X Ten	Macrogen	53.7102	417	0.923662	702966
	5657-3-G10	Diploid	TruSeq DNA PCR-Free Kit	Illumina Hi-Seq X Ten	Macrogen	53.2191	414	0.944574	864207
	5657-4-A12	Diploid	TruSeq DNA PCR-Free Kit	Illumina Hi-Seq X Ten	Macrogen	51.165	415	0.945779	639904
	5657-1-F12	Tetraploid	TruSeq DNA PCR-Free Kit	Illumina Hi-Seq X Ten	Macrogen	54.0204	423	0.948436	15205
	5657-1-G7	Tetraploid	TruSeq DNA PCR-Free Kit	Illumina Hi-Seq X Ten	Macrogen	51.2177	427	0.958375	149710
	5657-2-A3	Tetraploid	TruSeq DNA PCR-Free Kit	Illumina Hi-Seq X Ten	Macrogen	57.2484	437	0.953943	141518
	5657-2-A7	Tetraploid	TruSeq DNA PCR-Free Kit	Illumina Hi-Seq X Ten	Macrogen	53.405	414	0.962097	127159
5828	5828-C10	Tetraploid	TruSeq DNA PCR-Free Kit	Illumina Hi-Seq X Ten	Macrogen	67.5742	385	0.945192	130908
	5828-C11	Tetraploid	TruSeq DNA PCR-Free Kit	Illumina Hi-Seq X Ten	Macrogen	66.0257	389	0.938	172541
	5828-C3	Tetraploid	TruSeq DNA PCR-Free Kit	Illumina Hi-Seq X Ten	Macrogen	57.0969	398	0.951093	376981
	5828-E2	Tetraploid	TruSeq DNA PCR-Free Kit	Illumina Hi-Seq X Ten	Macrogen	63.6272	383	0.946214	182153
1028	1028-F3	Tetraploid	TruSeq DNA PCR-Free Kit	Illumina Hi-Seq X Ten	Macrogen	63.0633	396	0.961841	800096
	1028-F6	Tetraploid	TruSeq DNA PCR-Free Kit	Illumina Hi-Seq X Ten	Macrogen	66.6381	395	0.961057	1095645
	1028-G2	Tetraploid	TruSeq DNA PCR-Free Kit	Illumina Hi-Seq X Ten	Macrogen	65.2096	403	0.959946	1121782
	1028-G3	Tetraploid	TruSeq DNA PCR-Free Kit	Illumina Hi-Seq X Ten	Macrogen	68.8385	394	0.960084	802756
